# Supplementary material for: Down Regulation of Catsper1 Expression by Calmodulin Inhibitor (Calmidazolium): Possible Implications for Fertility
Source: Int J Mol Sci. 2022 Jul 22;23(15):8070. doi: 10.3390/ijms23158070 (PMC9331981; doi:10.3390/ijms23158070)
Supplement: Supplementary file 1 [file ijms-23-08070-s001.zip]

Archive with 1 entries (1 files):
- ijms-1809575-supplementary.pdf
